# Supplementary material for: HERPUD1 promotes ovarian cancer cell survival by sustaining autophagy and inhibit apoptosis via PI3K/AKT/mTOR and p38 MAPK signaling pathways
Source: BMC Cancer. 2022 Dec 21;22:1338. doi: 10.1186/s12885-022-10248-5 (PMC9769045; doi:10.1186/s12885-022-10248-5)
Supplement: Supplementary file 2 — Additional file 2. Supplementary Tables. [file 12885_2022_10248_MOESM2_ESM.xlsx]

## Sheet: clinicopathological information
Supplementary Table 1.Patient's clinicopathological information
Malignant	HERPUD1	Lewis y	FIGO	Differentiation	Age	Survival	LN metastasis	Pathologic type
Patient 1	high expression	low expression	I/II	poorly differentiated	＜50years	death	without metastasis	Serous
Patient 2	low expression	high expression	III/IV	poorly differentiated	≥50years	Survival	without metastasis	Serous
Patient 3	high expression	high expression	III/IV	poorly differentiated	≥50years	death	without lymph dissection	Serous
Patient 4	low expression	low expression	III/IV	moderately differentiated	＜50years	death	with metastasis	Serous
Patient 5	low expression	low expression	I/II	well differentiated	＜50years	Survival	without metastasis	Serous
Patient 6	low expression	high expression	III/IV	poorly differentiated	≥50years	death	with metastasis	Serous
Patient 7	high expression	low expression	I/II	moderately differentiated	＜50years	death	without metastasis	Serous
Patient 8	high expression	high expression	III/IV	poorly differentiated	≥50years	Survival	without metastasis	Serous
Patient 9	low expression	high expression	III/IV	poorly differentiated	＜50years	death	without lymph dissection	Serous
Patient 10	high expression	high expression	III/IV	poorly differentiated	＜50years	death	without metastasis	Serous
Patient 11	low expression	low expression	III/IV	poorly differentiated	≥50years	death	without metastasis	Serous
Patient 12	low expression	high expression	III/IV	well differentiated	＜50years	death	without metastasis	Serous
Patient 13	low expression	low expression	I/II	moderately differentiated	≥50years	Survival	without metastasis	Serous
Patient 14	high expression	low expression	III/IV	poorly differentiated	＜50years	Survival	without metastasis	Serous
Patient 15	high expression	low expression	III/IV	poorly differentiated	≥50years	death	with metastasis	Serous
Patient 16	low expression	low expression	III/IV	moderately differentiated	＜50years	death	without metastasis	Serous
Patient 17	high expression	high expression	III/IV	poorly differentiated	≥50years	Survival	without metastasis	Serous
Patient 18	low expression	low expression	I/II	moderately differentiated	≥50years	Survival	without metastasis	Serous
Patient 19	high expression	high expression	III/IV	moderately differentiated	≥50years	Survival	without metastasis	Serous
Patient 20	low expression	low expression	I/II	moderately differentiated	＜50years	Survival	without metastasis	Serous
Patient 21	low expression	low expression	I/II	poorly differentiated	＜50years	Survival	without metastasis	Serous
Patient 22	low expression	high expression	III/IV	moderately differentiated	≥50years	death	with metastasis	Serous
Patient 23	high expression	low expression	I/II	moderately differentiated	≥50years	Survival	without metastasis	Serous
Patient 24	low expression	low expression	I/II	poorly differentiated	≥50years	Survival	without metastasis	Serous
Patient 25	high expression	high expression	III/IV	poorly differentiated	≥50years	Survival	with metastasis	Serous
Patient 26	low expression	high expression	III/IV	moderately differentiated	＜50years	death	with metastasis	Serous
Patient 27	low expression	high expression	III/IV	moderately differentiated	＜50years	death	with metastasis	Serous
Patient 28	high expression	high expression	I/II	poorly differentiated	≥50years	Survival	with metastasis	Serous
Patient 29	high expression	high expression	III/IV	poorly differentiated	≥50years	death	with metastasis	Serous
Patient 30	low expression	low expression	III/IV	poorly differentiated	＜50years	Survival	without metastasis	Serous
Patient 31	low expression	low expression	III/IV	moderately differentiated	＜50years	death	without metastasis	Serous
Patient 32	low expression	low expression	III/IV	moderately differentiated	≥50years	Survival	without metastasis	Serous
Patient 33	high expression	low expression	I/II	moderately differentiated	＜50years	Lost to follow-up	without lymph dissection	Serous
Patient 34	high expression	low expression	I/II	poorly differentiated	＜50years	Lost to follow-up	without lymph dissection	Serous
Patient 35	high expression	high expression	III/IV	moderately differentiated	≥50years	Survival	without metastasis	Serous
Patient 36	low expression	high expression	III/IV	moderately differentiated	≥50years	Survival	without metastasis	Serous
Patient 37	high expression	high expression	I/II	poorly differentiated	≥50years	Survival	without lymph dissection	Serous
Patient 38	high expression	high expression	III/IV	poorly differentiated	≥50years	death	with metastasis	Serous
Patient 39	low expression	high expression	III/IV	poorly differentiated	≥50years	Survival	with metastasis	Serous
Patient 40	low expression	high expression	III/IV	poorly differentiated	≥50years	Survival	without metastasis	Serous
Patient 41	low expression	high expression	III/IV	moderately differentiated	≥50years	death	without metastasis	Serous
Patient 42	low expression	low expression	I/II	moderately differentiated	＜50years	death	without metastasis	Serous
Patient 43	low expression	low expression	I/II	poorly differentiated	＜50years	Survival	without metastasis	Serous
Patient 44	high expression	high expression	I/II	poorly differentiated	≥50years	Survival	without lymph dissection	Serous
Patient 45	low expression	low expression	III/IV	moderately differentiated	≥50years	Survival	with metastasis	Serous
Patient 46	low expression	low expression	I/II	moderately differentiated	＜50years	death	without metastasis	Serous
Patient 47	high expression	high expression	III/IV	poorly differentiated	≥50years	Survival	without metastasis	Serous
Patient 48	high expression	high expression	III/IV	poorly differentiated	≥50years	death	with metastasis	Endometrioid
Patient 49	high expression	high expression	I/II	well differentiated	≥50years	Survival	without metastasis	Endometrioid
Patient 50	high expression	high expression	I/II	poorly differentiated	≥50years	Survival	without metastasis	Endometrioid
Patient 51	high expression	high expression	I/II	well differentiated	≥50years	Survival	without lymph dissection	Endometrioid
Patient 52	high expression	high expression	I/II	poorly differentiated	≥50years	Survival	without lymph dissection	Endometrioid
Patient 53	high expression	high expression	III/IV	poorly differentiated	≥50years	death	with metastasis	Endometrioid
Patient 54	high expression	high expression	I/II	poorly differentiated	＜50years	Survival	without lymph dissection	Endometrioid
Patient 55	high expression	high expression	I/II	poorly differentiated	≥50years	Survival	without metastasis	Endometrioid
Patient 56	high expression	high expression	III/IV	poorly differentiated	≥50years	Survival	without metastasis	Endometrioid
Patient 57	high expression	high expression	I/II	moderately differentiated	≥50years	Lost to follow-up	without lymph dissection	Endometrioid
Patient 58	high expression	high expression	I/II	well differentiated	≥50years	Lost to follow-up	without lymph dissection	Endometrioid
Patient 59	high expression	high expression	I/II	poorly differentiated	≥50years	Survival	without metastasis	Poorly differentiated adenocarcinoma
Patient 60	high expression	high expression	III/IV	poorly differentiated	≥50years	Survival	without metastasis	Poorly differentiated adenocarcinoma
Patient 61	high expression	high expression	III/IV	poorly differentiated	≥50years	death	with metastasis	Poorly differentiated adenocarcinoma
Patient 62	high expression	high expression	I/II	poorly differentiated	≥50years	Survival	without metastasis	Poorly differentiated adenocarcinoma
Patient 63	low expression	high expression	III/IV	poorly differentiated	＜50years	Survival	without metastasis	Poorly differentiated adenocarcinoma
Patient 64	low expression	high expression	III/IV	poorly differentiated	≥50years	death	without lymph dissection	Poorly differentiated adenocarcinoma
Patient 65	low expression	high expression	III/IV	poorly differentiated	≥50years	death	without lymph dissection	Poorly differentiated adenocarcinoma
Patient 66	low expression	high expression	III/IV	poorly differentiated	＜50years	Survival	with metastasis	Poorly differentiated adenocarcinoma
Patient 67	high expression	high expression	III/IV	poorly differentiated	≥50years	Survival	without metastasis	Poorly differentiated adenocarcinoma
Patient 68	high expression	low expression	I/II	moderately differentiated	≥50years	Survival	without metastasis	Poorly differentiated adenocarcinoma
Patient 69	high expression	high expression	III/IV	moderately differentiated	≥50years	death	without lymph dissection	Poorly differentiated adenocarcinoma
Patient 70	high expression	high expression	III/IV	moderately differentiated	≥50years	death	with metastasis	Poorly differentiated adenocarcinoma
Patient 71	high expression	low expression	I/II	poorly differentiated	≥50years	Survival	without metastasis	Poorly differentiated adenocarcinoma
Patient 72	low expression	high expression	III/IV	poorly differentiated	≥50years	Survival	with metastasis	Poorly differentiated adenocarcinoma
Patient 73	low expression	high expression	III/IV	poorly differentiated	≥50years	death	without lymph dissection	Mucinous
Patient 74	low expression	low expression	III/IV	poorly differentiated	≥50years	Survival	with metastasis	Poorly differentiated adenocarcinoma
Patient 75	low expression	high expression	III/IV	poorly differentiated	≥50years	death	without lymph dissection	Poorly differentiated adenocarcinoma
Patient 76	high expression	high expression	III/IV	poorly differentiated	＜50years	Lost to follow-up	without metastasis	Poorly differentiated adenocarcinoma
Patient 77	low expression	high expression	III/IV	poorly differentiated	≥50years	death	without metastasis	Clear cell carcinomal
Patient 78	high expression	low expression	III/IV	poorly differentiated	＜50years	Survival	without metastasis	Clear cell carcinomal
Patient 79	high expression	high expression	I/II	poorly differentiated	＜50years	death	without metastasis	Clear cell carcinomal
Patient 80	low expression	high expression	III/IV	poorly differentiated	＜50years	Survival	with metastasis	Clear cell carcinomal
Patient 81	high expression	high expression	I/II	poorly differentiated	＜50years	Survival	without lymph dissection	Clear cell carcinomal
Patient 82	low expression	high expression	III/IV	poorly differentiated	＜50years	death	with metastasis	Clear cell carcinomal
Patient 83	low expression	low expression	I/II	poorly differentiated	＜50years	death	without metastasis	Clear cell carcinomal
Patient 84	high expression	high expression	III/IV	well differentiated	≥50years	Survival	without metastasis	Mucinous
Patient 85	high expression	low expression	I/II	poorly differentiated	＜50years	death	without lymph dissection	Mucinous
Patient 86	high expression	high expression	I/II	poorly differentiated	≥50years	death	with metastasis	Mucinous
Borderline
Patient 1	low expression	high expression						Mucinous
Patient 2	low expression	low expression						Mucinous
Patient 3	low expression	low expression						Mucinous
Patient 4	low expression	low expression						Mucinous
Patient 5	low expression	high expression						Serous
Patient 6	high expression	high expression						Serous
Patient 7	low expression	low expression						Serous
Patient 8	high expression	low expression						Serous
Patient 9	low expression	low expression						Serous
Patient 10	low expression	high expression						Serous
Patient 11	high expression	high expression						Serous
Patient 12	high expression	high expression						Serous
Benign
Patient 1	low expression	low expression
Patient 2	low expression	low expression
Patient 3	high expression	low expression
Patient 4	high expression	high expression
Patient 5	high expression	low expression
Patient 6	high expression	low expression
Patient 7	high expression	low expression
Patient 8	high expression	high expression
Patient 9	high expression	low expression
Normal
Patient 1	low expression	low expression
Patient 2	low expression	low expression
Patient 3	low expression	low expression
Patient 4	low expression	low expression
Patient 5	low expression	low expression
Patient 6	low expression	low expression
Patient 7	low expression	low expression
Patient 8	low expression	low expression
Patient 9	low expression	low expression
Patient 10	low expression	low expression
Patient 11	low expression	low expression
Patient 12	low expression	low expression

## Sheet: antibody detail
Supplementary Table 2.Western Blot Antibody Detail
Antibody	Manufacturer	Species	Dilution
anti-HERPUD1 antibody	Abcam,Cambridge, UK	Rabbit	1:1000
anti-PI3K p85 antibody	Cell Signaling Technology [CST], Danvers, MA, USA	Rabbit	1:1000
anti-Phospho-PI3K p85 antibody (Ser458)	Cell Signaling Technology [CST], Danvers, MA, USA	Rabbit	1:1000
anti-AKT antibody	Cell Signaling Technology [CST], Danvers, MA, USA	Rabbit	1:1000
anti-Phospho-AKT (Ser473) antibody	Cell Signaling Technology [CST], Danvers, MA, USA	Rabbit	1:1000
anti-mTOR antibody	Cell Signaling Technology [CST], Danvers, MA, USA	Rabbit	1:1000
anti-Phospho-mTOR antibody	Cell Signaling Technology [CST], Danvers, MA, USA	Rabbit	1:1000
anti-LC3I/II antibody	Cell Signaling Technology [CST], Danvers, MA, USA	Rabbit	1:1000
anti-p27 antibody	Cell Signaling Technology [CST], Danvers, MA, USA	Rabbit	1:1000
anti-p62 antibody	Cell Signaling Technology [CST], Danvers, MA, USA	Rabbit	1:1000
anti-Beclin1 antibody	Cell Signaling Technology [CST], Danvers, MA, USA	Rabbit	1:1000
anti-Atg5 antibody	Cell Signaling Technology [CST], Danvers, MA, USA	Rabbit	1:1000
anti-PCNA antibody	Cell Signaling Technology [CST], Danvers, MA, USA	Mouse	1:1000
anti-CyclinD1 antibody	Cell Signaling Technology [CST], Danvers, MA, USA	Rabbit	1:1000
anti-cleaved- Caspase3 antibody	Cell Signaling Technology [CST], Danvers, MA, USA	Rabbit	1:1000
anti-cleaved-Caspase12 antibody	Cell Signaling Technology [CST], Danvers, MA, USA	Rabbit	1:1000
anti-p38 antibody	Cell Signaling Technology [CST], Danvers, MA, USA	Rabbit	1:1000
anti-Phospho-p38 antibody	Cell Signaling Technology [CST], Danvers, MA, USA	Rabbit	1:1000
anti-Timp2 antibody	Cell Signaling Technology [CST], Danvers, MA, USA	Rabbit	1:1000
anti-E-cadherin antibody	Proteintech, Rosemont, IL, USA	Rabbit	1:1000
anti-N-cadherin antibody	Proteintech, Rosemont, IL, USA	Rabbit	1:1000
anti-GRP78 antibody	Abcam,Cambridge, UK	Rabbit	1:1000
anti-GRP94 antibody	Abcam,Cambridge, UK	Rabbit	1:2000
and anti-GAPDH	ZSGB-BIO, Beijing, China	Mouse	1:2000

## Sheet: Cellular Components
		Supplementary Table 3. Significantly enriched GO annotations (Cellular Components) of HERPUD1 in ovarian cancera in Metascape
		GO	Category	Description	Count	%	Log(P)	Log10(q)
		GO:0098552	GO Cellular Components	side of membrane	80	16.1	-43.96	-40.67
		GO:0042611	GO Cellular Components	MHC protein complex	17	3.42	-23.45	-20.64
		GO:0030659	GO Cellular Components	cytoplasmic vesicle membrane	58	11.67	-19.42	-16.74
		GO:0000323	GO Cellular Components	lytic vacuole	51	10.26	-16.45	-14.07
		GO:0098797	GO Cellular Components	plasma membrane protein complex	49	9.86	-15.62	-13.28
		GO:0045121	GO Cellular Components	membrane raft	32	6.44	-14.03	-11.79
		GO:0101002	GO Cellular Components	ficolin-1-rich granule	17	3.42	-7.41	-5.63
		GO:0001772	GO Cellular Components	immunological synapse	8	1.61	-6.45	-4.8
		GO:0042105	GO Cellular Components	alpha-beta T cell receptor complex	4	0.8	-5.48	-3.89
		GO:0098562	GO Cellular Components	cytoplasmic side of membrane	14	2.82	-5.13	-3.54
		GO:0042629	GO Cellular Components	mast cell granule	5	1.01	-4.45	-2.91
		GO:0071564	GO Cellular Components	npBAF complex	4	0.8	-4.36	-2.85
		GO:0043020	GO Cellular Components	NADPH oxidase complex	4	0.8	-4.36	-2.85
		GO:1990111	GO Cellular Components	spermatoproteasome complex	3	0.6	-4.27	-2.78
		GO:0005726	GO Cellular Components	perichromatin fibrils	3	0.6	-4.27	-2.78
		GO:0046696	GO Cellular Components	lipopolysaccharide receptor complex	3	0.6	-4.27	-2.78
		GO:0001891	GO Cellular Components	phagocytic cup	5	1.01	-4	-2.51
		GO:0097169	GO Cellular Components	AIM2 inflammasome complex	3	0.6	-3.97	-2.5
		GO:0048471	GO Cellular Components	perinuclear region of cytoplasm	28	5.63	-3.9	-2.44
		GO:0005775	GO Cellular Components	vacuolar lumen	11	2.21	-3.55	-2.11

## Sheet: Biological Processes
		Supplementary Table 4. Significantly enriched GO annotations (Biological Processes) of HERPUD1 in ovarian cancer in Metascape
		GO	Category	Description	Count	%	Log(P)	Log10(q)
		GO:0046649	GO Biological Processes	lymphocyte activation	122	24.55	-79.8	-75.6
		GO:0002250	GO Biological Processes	adaptive immune response	100	20.12	-59.88	-56.16
		GO:0002366	GO Biological Processes	leukocyte activation involved in immune response	87	17.51	-45.98	-42.69
		GO:0002253	GO Biological Processes	activation of immune response	85	17.1	-43.04	-39.96
		GO:0001819	GO Biological Processes	positive regulation of cytokine production	65	13.08	-38.04	-35.24
		GO:0002683	GO Biological Processes	negative regulation of immune system process	61	12.27	-32.53	-29.84
		GO:0002697	GO Biological Processes	regulation of immune effector process	58	11.67	-30.81	-28.18
		GO:0046631	GO Biological Processes	alpha-beta T cell activation	36	7.24	-30.05	-27.45
		GO:0019882	GO Biological Processes	antigen processing and presentation	41	8.25	-28.01	-25.46
		GO:0032609	GO Biological Processes	interferon-gamma production	31	6.24	-27.24	-24.73
		GO:0050900	GO Biological Processes	leukocyte migration	55	11.07	-25.89	-23.42
		GO:0045088	GO Biological Processes	regulation of innate immune response	52	10.46	-25.81	-23.36
		GO:0009617	GO Biological Processes	response to bacterium	63	12.68	-23.9	-21.51
		GO:0002285	GO Biological Processes	lymphocyte activation involved in immune response	34	6.84	-23.63	-21.25
		GO:0006909	GO Biological Processes	phagocytosis	44	8.85	-22.16	-19.84
		GO:0032103	GO Biological Processes	positive regulation of response to external stimulus	40	8.05	-20.56	-18.31
		GO:0042113	GO Biological Processes	B cell activation	38	7.65	-19.27	-17.04
		GO:0051345	GO Biological Processes	positive regulation of hydrolase activity	51	10.26	-14.82	-12.7
		GO:0072676	GO Biological Processes	lymphocyte migration	21	4.23	-14.74	-12.62
		GO:0009595	GO Biological Processes	detection of biotic stimulus	12	2.41	-13.93	-11.86

## Sheet: Molecular Functions
		Supplementary Table 5. Significantly enriched GO annotations (Molecular Functions) of HERPUD1 in ovarian cancer in Metascape
		GO	Category	Description	Count	%	Log(P)	Log10(q)
		GO:0004896	GO Molecular Functions	cytokine receptor activity	20	4.02	-15.29	-11.62
		GO:0042605	GO Molecular Functions	peptide antigen binding	12	2.41	-12.66	-9.47
		GO:0023023	GO Molecular Functions	MHC protein complex binding	10	2.01	-11.14	-8.07
		GO:0019865	GO Molecular Functions	immunoglobulin binding	9	1.81	-9.77	-6.88
		GO:0038187	GO Molecular Functions	pattern recognition receptor activity	8	1.61	-8.44	-5.77
		GO:0008047	GO Molecular Functions	enzyme activator activity	31	6.24	-8.05	-5.56
		GO:0019900	GO Molecular Functions	kinase binding	38	7.65	-7.99	-5.54
		GO:0005126	GO Molecular Functions	cytokine receptor binding	21	4.23	-7.69	-5.32
		GO:0042803	GO Molecular Functions	protein homodimerization activity	34	6.84	-7.37	-5.06
		GO:0042287	GO Molecular Functions	MHC protein binding	9	1.81	-7.36	-5.06
		GO:0001608	GO Molecular Functions	G protein-coupled nucleotide receptor activity	6	1.21	-7.33	-5.06
		GO:0016175	GO Molecular Functions	superoxide-generating NADPH oxidase activity	6	1.21	-7.33	-5.06
		GO:0015026	GO Molecular Functions	coreceptor activity	9	1.81	-6.83	-4.59
		GO:1990782	GO Molecular Functions	protein tyrosine kinase binding	12	2.41	-6.76	-4.55
		GO:0042608	GO Molecular Functions	T cell receptor binding	5	1.01	-6.69	-4.51
		GO:0004911	GO Molecular Functions	interleukin-2 receptor activity	3	0.6	-5.25	-3.19
		GO:0030246	GO Molecular Functions	carbohydrate binding	17	3.42	-5.17	-3.17
		GO:0042169	GO Molecular Functions	SH2 domain binding	7	1.41	-5.15	-3.15
		GO:0017124	GO Molecular Functions	SH3 domain binding	11	2.21	-4.64	-2.69
		GO:0005164	GO Molecular Functions	tumor necrosis factor receptor binding	5	1.01	-3.7	-1.85

## Sheet: KEGG
		Supplementary Table 6. Significantly enriched KEGG pathway annotations of HERPUD1 in ovarian cancer in Metascape
		GO	Category	Description	Count	%	Log(P)	Log10(q)
		hsa04514	KEGG Pathway	Cell adhesion molecules	33	6.64	-25.64	-22.92
		ko04060	KEGG Pathway	Cytokine-cytokine receptor interaction	36	7.24	-20.33	-18.63
		ko04650	KEGG Pathway	Natural killer cell mediated cytotoxicity	22	4.43	-14.63	-13.28
		hsa04062	KEGG Pathway	Chemokine signaling pathway	24	4.83	-12.61	-11.31
		ko04380	KEGG Pathway	Osteoclast differentiation	18	3.62	-10.73	-9.51
		ko05340	KEGG Pathway	Primary immunodeficiency	11	2.21	-10.55	-9.35
		ko05144	KEGG Pathway	Malaria	11	2.21	-9.11	-7.95
		hsa05170	KEGG Pathway	human immunodeficiency virus 1 infection	21	4.23	-8.99	-7.84
		ko05142	KEGG Pathway	Chagas disease (American trypanosomiasis)	13	2.62	-7.48	-6.37
		ko04620	KEGG Pathway	Toll-like receptor signaling pathway	13	2.62	-7.38	-6.27
		ko04666	KEGG Pathway	Fc gamma R-mediated phagocytosis	12	2.41	-7.12	-6.02
		ko05133	KEGG Pathway	Pertussis	11	2.21	-7	-5.92
		ko04670	KEGG Pathway	Leukocyte transendothelial migration	13	2.62	-6.9	-5.83
		ko04142	KEGG Pathway	Lysosome	12	2.41	-5.68	-4.66
		ko05132	KEGG Pathway	Salmonella infection	10	2.01	-5.52	-4.5
		hsa04664	KEGG Pathway	Fc epsilon RI signaling pathway	8	1.61	-4.05	-3.09
		hsa04611	KEGG Pathway	Platelet activation	10	2.01	-3.97	-3.01
		hsa04625	KEGG Pathway	c-type lectin receptor signaling pathway	8	1.61	-3.18	-2.25
		ko04015	KEGG Pathway	Rap1 signaling pathway	11	2.21	-2.85	-1.93
		hsa05200	KEGG Pathway	Pathways in cancer	21	4.23	-2.79	-1.88

## Sheet: kinase
		Supplementary Table 7. Significantly enriched kinase-target networks of HERPUD1 in ovarian cancer in LinkedOmics
		GeneSet	P-Value	FDR	LeadibfEdgeGene
		Kinase_LCK	0	0	CD5 THEMIS PECAM1 TYROBP LCP2 ITGB2 CD247 ITK SLAMF1 WAS IL2RB CD33 SIGLEC10 ZAP70 LCK SH2D2A PLCG2 DAPP1 FOXP3 VAV1
		Kinase_SYK	0	0	ARHGDIB LAT2 BTKLCP2 FCGR2A PIK3CG HCLS1 IKZF1 FCGR2C PIK3R5 BLNK PIK3AP1 PLCG2 VAV1 LAT
		Kinase_LYN	0	0	LY96 LAT2 FCGR1A BTK FCER1G FCGR3A SLAMF1 FCGR2A PIK3CG WAS FCGR2B CSF2RB HCLS1 DOCK2 FCGR2C PIK3R5 MS4A2 PLCG2 DAPP1 ELMO1
		Kinase_AURKB	0	0	CBX5 NINL CDCA2 PRKDC MKI67 RBM14 MPHOSPH10 INCENP NDC80 NUDC DDX52 SUPT16H CKAP2 RBMX NUMA1 KIF4A KIF2C RIF1 RACGAP1 NUSAP1 KIF23 CENPA DEK PPHLN1 CDCA8 CDCA5 HMGN2 MYBBP1A AURKB
		Kinase_ATR	0	0	MARCKSL1 CLSPN CEP164 PRKDC EWSR1 MCM3 BLM CREB1 FANCD2 RAD17 MCM2 FANCI MDC1 CHTF18 CNOT2 SMARCC2 HUWE1 CHEK1 TUT1 WRN DBF4 SMARCAL1 RAD9A H2AFX TDP1 PHF14 MLH1 SMC1A UPF1 XRCC3 ZSCAN5A BRCA1 MDM2 ATRIP ATR IRS1 CHEK2 ATM GPS1 POLH E2F1 RPA2 TP53
		LeadingEdgeNum: the number of leading edge genes; FDR: false discovery rate from Benjamini and Hochberg from gene set enrichment analysis (GSEA)

## Sheet: miRNA
		Supplementary Table 8. Significantly enriched miRNA-target networks of HERPUD1 in ovarian cancer in LinkedOmics
		GeneSet	P-Value	FDR	LeadibfEdgeGene
		ACAGGGT,MIR-10A,MIR-10B	0	0	COPS7B SON POMT2 ASXL1 BAZ2B ELAVL3 ID4 PALM2 ZNF608 NCOA6 E2F3 NONO BRWD1 BAZ1B DVL3 CNOT6 HNRNPK KCTD16 WNK3 KLF11 SHISA7 PRRT3 ITSN1 NACC1 MDGA2 EPHA8 APPBP2 SIX4 FNBP1L BTRC PURG GRM3 CSNK1G1 ZNF367 TNRC6B IGSF1 LTBP1 KCNA6 CTNNBIP1 FIGN
		TCCCCAC,MIR-491	0	0	KHDRBS1 SMARCD1 CHD4 SYNGAP1 PUM1 ATP2A1 SEMA6D TCF7 TRIM33 IGF2BP1 DMPK APPBP2 SEMA4G ATXN2L ZNF644 PATZ1
		CCAGGTT,MIR-490	0	0.0040826	SMARCD1 SETD2 PBRM1 MSI1 HMGA2 HIC2 FBXL19 TAF5 NR2C2 SOX11 ARHGAP33 ACACA GAL3ST3 KCNK7 MDGA2 ZNF395 ERC2 TNKS2 AHCTF1 PATZ1 SCRT2 SCN4B LUC7L PPME1 SMG1 CAMTA1 FAM76A
		CAGCAGG,MIR-370	0	0.012248	ILF3 DHX57 SMARCD1 PLCG1 CIT DNMT3A SOX12 PBRM1 KLF12 CCNJ ZBTB39 NAA40 FOXP4 TRAIP PRDM10 USP37 PDCD11 RAB3IP E2F3 SMG7 SPEF1 ZC3H12B UBAP2 HDAC4 FBXO24 DNMT3B USP6 TRIM33 ACACA PPM1B DMRTB1 ARID4B ING3 NLGN2 MAP2K7 ANK3 KLC2 LIN28A
		TGGTGCT,MIR-29A,MIR-29B,MIR-29C	0	0.016075	DGKD NASP SMARCC1 CBX2 SRGAP2 TET1 RCC2 DNMT3A SOX12 RMND5A SFPQ ADAMTS13 FAM136A ZBTB40 SPAST ATAD5 PHC1 NAV1 KLF12 BIRC6 USP42 SPTAN1 NAA40 PDIK1L SETDB1 SCML2 DCAF7 DDX11 AGPAT4 EML4 XPO5 PPM1E SPEN BCORL1 ADAMTS9 TRIM37 TUBB2B SENP1 USP37 DPF1 AMMECR1L RGPD5 BRWD1 VASH2 TDG NKTR CLK2 FRAS1 PAN2 BRWD3 CSRNP2 TAF5 ZNF362 ANKRD13B SRGAP3 ZBTB5 BRD4 ADAMTS6 ZNF609 ARVCF STX1A CCNT2 PSME4 HDAC4 CO…
		LeadingEdgeNum: the number of leading edge genes; FDR: false discovery rate from Benjamini and Hochberg from gene set enrichment analysis (GSEA)

## Sheet: TF
		Supplementary Table 9. Significantly enriched transcription factor-target networks of HERPUD1 in ovarian cancer in LinkedOmics
		GeneSet	P-Value	FDR	LeadibfEdgeGene
		V$ELF1_Q6	0	0	TRAF3IP3 S1PR4 ABI3 ARHGDIB P2RY10 SAMSN1 AIF1 TYROBP FCER1G C1QA IRF8 TLR4 CD37 ALOX5AP FCRLA SLC9A9 GNGT2 CD79B NCKAP1L WAS TMEM154 PLCB2 ARL6IP5 IL7R CLEC12A FGD2 FCRL1 GPX1 MR1 TGFB1 CTSA TNFSF13 TNIP3 ADAP1 ELOVL1 ITGB7 ACSL5 DNAJA2 SAT1 ATP2A3 DAPP1 ELMO1 STAB1 LAG3 C1orf43 NCK1 CSF1 CEBPE VAV1 SEL1L3 CD274 TFAP2C PSME2 TM6SF1 CLIC1 ARRB2 GPR31 MYO1C DUSP22 ACSL4 IQGAP1 RASGRP3 CCDC88B MITF…
		V$IRF_Q6	0	0	B2M PSMB10 HLA-F HLA-C LY86 NCF1 TNFSF13B LSP1 NOD2 TLR7 CYBB ADORA3 SELL PSMB8 FCGR2B ARHGEF6 EOMES MS4A1 CD80 FCGR2C CXCL10 KYNU FLI1 TAPBPL CIITA PLXNC1 ZEB2 SLC2A5 BHLHE22 BATF2 ITGB7 ACSL5 TMEM229B IRF2 ZBP1 SAT1 DAPP1 NFATC1 DUSP10 IL18BP TRIM21 OSM IFI35 SOCS1 LMO2 TCIRG1 LGALS9 SLC40A1 RTP4 PITX2 ECM2 UBE2L6 ZFPM1 TAPBP SH2B3 GABARAP DNASE1L3 PTPRO THBS1 PCGF5 DIO2 CYB5B PSMA5
		STTTCRNTTT_V$IRF_Q6	0	0	B2M PSMB10 CASP1 GRAP2 NCF1 TNFSF13B IL12RB1 CXorf21 NOD2 VAMP5 PSMB9 FLT3LG UBD PSMB8 ARHGEF6 CXCL10 TAP1 TAPBPL HGF CIITA IDO1 PLXNC1 BATF2 ITGB7 TMEM229B LRMP ZBP1 NFATC1 PSME1 IL18BP TRIM21 OSM EPSTI1 PIGR IL27 TCIRG1 MSC PITX2 ECM2 PSME2 TAPBP ZEB1 KCNE4 NAV3 PCGF5 EDIL3 PSMA5 ASPA CD200R1 LSM6 DHX58 CASP7 ZNF366 EIF5A NUB1 MRPS18B XAF1 NEDD4 IFIT2 IL17RC CDKN2C GSDMD NAMPT SLC15A3 HOXB6 DTX…
		V$PU1_Q6	0	0	EVI2B ABI3 PTPN22 GIMAP4 FCGR1A LCP2 TBXAS1 IRF8 TLR4 CD37 FCRLA GNGT2 LAIR1 C1orf162 IL18 PIK3CG PTPRCAP ADORA3 NCKAP1L POLD4 CX3CL1 MARCH1 SEPT1 PLCB2 LTA NCF2 PDLIM2 RAB20 NINJ2 STAP1 ARHGAP30 ACVRL1 KIFC3 RAB8B MR1 CTSA TNFSF13 TMEM229B NR1H3 ATP2A3 ELMO1 CLNK NCK1 CSF1 MAPK3 CEBPE VAV1 GATA3 ABI1 UBE2D3 BIRC3 LYN TFAP2C TCN2 CALHM2 CLIC1 ICAM2 TBC1D10C ETV1
		RYTTCCTG_V$ETS2_B	0	0	ARHGAP15 RHOH TRAF3IP3 S1PR4 NCF4 CD180 SASH3 ARHGDIB STX11 CXCR3 CD3EHCST CD5 CTSS GPR65 GPR18 TYROBP BTK TNFSF13B FCER1G TFEC PTPRC AMFR LSP1 CD86 CD247 SPI1 VAMP5 SLC9A9 SLAMF1 PTPN7 ACAP1 TRAT1 CYSLTR1 FERMT3 TNFRSF13B CTSW CCR4 CD40LG CCR1 FLT3LG PRF1 CD79A PIK3CG GPR183 PRDM1 PTPRCAP WAS SNX20 POLD4 CLEC7A FCGR2B ITGAL CD4 XCL2 RILP CD96 FGR TMEM154 LYL1 GAPT LCP1 PSAP HCLS1 HSD3B7 MS4A1 CH…
		LeadingEdgeNum: the number of leading edge genes; FDR: false discovery rate from Benjamini and Hochberg from gene set enrichment analysis (GSEA)
